# Supplementary material for: Downstream Occlusion During Mechanical Thrombectomy: Clinical Implications and Endovascular Trajectory
Source: J Clin Med. 2025 Nov 3;14(21):7797. doi: 10.3390/jcm14217797 (PMC12608878; doi:10.3390/jcm14217797)
Supplement: Supplementary file 1 [file jcm-14-07797-s001.zip]

Archive with 1 entries (1 files):
- jcm-3953447-supplementary.pdf
